# Supplementary material for: The Relationship Between Malocclusion and Periodontal Health in Children and Adolescents: A Systematic Review and Meta-Analysis
Source: J Clin Med. 2026 Feb 2;15(3):1155. doi: 10.3390/jcm15031155 (PMC12898605; doi:10.3390/jcm15031155)
Supplement: Supplementary file 1 [file jcm-15-01155-s001.zip]

Archive with 1 entries (1 files):
- jcm-4088687-supplementary.pdf
